# Supplementary material for: Identification of a Prognostic Signature Associated With the Homeobox Gene Family for Bladder Cancer
Source: Front Mol Biosci. 2021 Jul 21;8:688298. doi: 10.3389/fmolb.2021.688298 (PMC8334560; doi:10.3389/fmolb.2021.688298)
Supplement: Supplementary file 5 [file Table1.csv]

Name	Score
TSHZ3	0.0016
ZEB2	0.003011072
MEIS1	0.01215
ISL1	0.019211936
ZFHX4	0.048256736
MEIS2	0.159356448
TSHZ1	0.243213152
PRRX1	0.2896
MKX	0.2896
PITX2	0.466255872
ZEB1	0.480396016
MEOX2	0.480396016
TSHZ2	0.688239104
HOXA11	1
PBX3	1
HOXA13	1
PITX1	1
ZHX2	1
HOXD13	1
CUX1	1
ZHX3	1
PBX1	1
HOXA10	1
POU2F2	1
PRRX2	1
VENTX	1
MEOX1	1
PKNOX2	1
SIX5	1
MSX1	1
HOXA9	1
HLX	1
PKNOX1	1
HHEX	1
HOXA3	1
HOXA6	1
LMX1A	1
PROX1	1
MEIS3P2	1
CERS4	1
VSX1	1
CUX2	1
MEIS3P1	1
SATB1	1
POU6F1	1
DBX2	1
EVX2	1
HDX	1
NKX6-2	1
NOTO	1
